# Supplementary material for: Low-Speed Clinorotation of Brachypodium distachyon and Arabidopsis thaliana Seedlings Triggers Root Tip Curvatures That Are Reminiscent of Gravitropism
Source: Int J Mol Sci. 2023 Jan 12;24(2):1540. doi: 10.3390/ijms24021540 (PMC9861679; doi:10.3390/ijms24021540)
Supplement: Supplementary file 1 [file ijms-24-01540-s001.zip]

Archive with 1 entries (1 files):
- ijms-2006107-supplementary.pdf
